# Supplementary material for: The ‘Shellome’ of the Crocus Clam Tridacna crocea Emphasizes Essential Components of Mollusk Shell Biomineralization
Source: Front Genet. 2021 Jun 8;12:674539. doi: 10.3389/fgene.2021.674539 (PMC8217771; doi:10.3389/fgene.2021.674539)
Supplement: Supplementary file 1 [file Data_Sheet_1.XLSX]

## Sheet: Supp_Table_1
Supplementary Table S1. Classification of T. crocea shell matrix proteins.
Category	Protein ID	Signal peptide	Trans- membrane	LCR 1AA*	LCR 2AA*	Pfam	ProSiteProfiles	Superfamily	BLASTP to UniProt		BLASTP ti nr
									E-value	Best hiit	E-value	Best hiit
Affinity to polysaccharides	Tcr_356908	yes	no	T-rich		-	IPR002557:Chitin binding domain	SSF57625:Chitin binding domain	2e-26	sp|C7G0B5|PIF_PINFU Protein PIF OS=Pinctada fucata PE=1 SV=1	5e-60	Aldose 1-epimerase [Crassostrea gigas]
	Tcr_63362	yes	no			PF01607:Chitin binding domain	IPR002557:Chitin binding domain	SSF57625:Chitin binding domain_x000D_SSF49899:Concanavalin A-like lectin/glucanase domain	7e-24	sp|C7G0B5|PIF_PINFU Protein PIF OS=Pinctada fucata PE=1 SV=1	7e-49	Perlucin [Crassostrea gigas]
	Tcr_684094	yes	yes			PF00090:Thrombospondin type-1 (TSP1) repeat_x000D_PF01607:Chitin binding domain	IPR000884:Thrombospondin type-1 (TSP1) repeat_x000D_IPR002557:Chitin binding domain	SSF82895:Thrombospondin type-1 (TSP1) repeat_x000D_SSF57625:Chitin binding domain_x000D_SSF53300:von Willebrand factor, type A	9e-102	sp|Q8CG65|SSPO_MOUSE SCO-spondin OS=Mus musculus GN=Sspo PE=2 SV=2	0	HyTSR1 protein [Hydra vulgaris]
	Tcr_684124	yes	no	P-rich T-rich	GQ-rich GS-rich GT-rich	PF00092:von Willebrand factor, type A	IPR002557:Chitin binding domain_x000D_IPR002035:von Willebrand factor, type A	SSF53300:von Willebrand factor, type A_x000D_SSF57625:Chitin binding domain	9e-50	sp|A6H584|CO6A5_MOUSE Collagen alpha-5(VI) chain OS=Mus musculus GN=Col6a5 PE=1 SV=4	0	BMSP [Mytilus galloprovincialis]
	Tcr_684209	no	no	G-rich P-rich T-rich	GM-rich GP-rich	PF03067:Chitin-binding, domain 3	-	-	-	-	2e-67	hypothetical protein CGI_10004756, partial [Crassostrea gigas]
	Tcr_713741	yes	yes			-	-	SSF56436:C-type lectin fold	-	-	-	-
	Tcr_714405	yes	yes	T-rich		PF03067:Chitin-binding, domain 3	-	-	-	-	4e-49	hypothetical protein CGI_10013462 [Crassostrea gigas]
Enzymes	Tcr_.575573	yes	no			PF00150:Glycoside hydrolase, family 5	-	SSF51445:Glycoside hydrolase superfamily	2e-132	sp|Q8WPJ2|MANA_MYTED Mannan endo-1,4-beta-mannosidase OS=Mytilus edulis PE=1 SV=1	1e-130	RecName: Full=Mannan endo-1,4-beta-mannosidase; AltName: Full=Beta-mannanase; AltName: Full=Endo-beta-1,4-mannanase; Short=ManA; Flags: Precursor
	Tcr_588947	yes	no			PF00264:Tyrosinase copper-binding domain	-	SSF48056:Uncharacterised domain, di-copper centre	8e-55	sp|P86952|TYRO_PINMA Tyrosinase-like protein OS=Pinctada maxima PE=1 SV=1	1e-82	Putative tyrosinase-like protein tyr-3 [Crassostrea gigas]
Protease inhibitors	Tcr_531040	yes	yes	P-rich		-	IPR002350:Kazal domain	SSF100895:N/A	3e-12	sp|O96790|DPGN_DIPMA Serine protease inhibitor dipetalogastin (Fragment) OS=Dipetalogaster maximus PE=1 SV=2	9e-30	Serine protease inhibitor dipetalogastin [Crassostrea gigas]
	Tcr_824966	no	no			PF00014:Pancreatic trypsin inhibitor Kunitz domain	IPR002223:Pancreatic trypsin inhibitor Kunitz domain	SSF57362:Pancreatic trypsin inhibitor Kunitz domain	-	-	-	-
Uncharacterized proteins	Tcr_53656	no	no			-	-	-	-	-	-	-
	Tcr_292514	yes	no			-	-	-	-	-	-	-
	Tcr_311651	yes	no			-	-	-	-	-	1e-98	hypothetical protein CGI_10003689 [Crassostrea gigas]
	Tcr_425966	yes	no			-	-	-	-	-	-	-
	Tcr_428448	no	no			-	-	-	-	-	-	-
	Tcr_453318	yes	no			-	-	-	-	-	-	-
	Tcr_526755	yes	yes			-	-	-	-	-	-	-
	Tcr_595442	yes	no			-	-	-	-	-	-	-
	Tcr_652688	yes	no			-	-	-	-	-	2e-07	PREDICTED: 3-hydroxybutyrate dehydrogenase-like [Saccoglossus kowalevskii]
LCR-containing proteins	Tcr_16185	yes	yes	G-rich	GY-rich PQ-rich	-	-	-	-	-	-	-
	Tcr_83017	yes	yes	G-rich		-	-	-	-	-	-	-
	Tcr_325918	yes	no	P-rich	AP-rich	-	-	-	-	-	-	-
	Tcr_366778	yes	no	K-rich	PT-rich	-	-	-	-	-	-	-
	Tcr_393634	yes	no	A-rich	AP-rich	-	-	-	-	-	5e-20	serine protease inhibitor 1 [Mesodesma donacium]
	Tcr_402398	no	no		AG-rich GS-rich	-	-	-	-	-	-	-
	Tcr_438950	no	yes	T-rich		-	-	-	-	-	-	-
	Tcr_459507	yes	yes	A-rich G-rich P-rich S-rich T-rich	AG-rich GP-rich KV-rich	-	-	-	-	-	-	-
	Tcr_467133	no	no	P-rich T-rich		-	-	-	-	-	-	-
	Tcr_529389	no	no		GM-rich GP-rich GQ-rich	-	-	-	-	-	3e-09	hypothetical protein GUITHDRAFT_45538, partial [Guillardia theta CCMP2712]
	Tcr_564223	yes	no	Q-rich		-	-	-	-	-	1e-10	PREDICTED: uncharacterized protein LOC101846043 [Aplysia californica]
	Tcr_589629	no	no		GS-rich	-	-	-	4e-28	sp|B3A0P4|USP26_LOTGI Uncharacterized shell protein 26 (Fragment) OS=Lottia gigantea PE=1 SV=1	2e-26	RecName: Full=Uncharacterized shell protein 26; AltName: Full=BMSP-like protein
	Tcr_597367	yes	no	G-rich K-rich	GM-rich PV-rich	-	-	-	-	-	-	-
	Tcr_618259	no	yes	G-rich R-rich	GI-rich RS-rich	-	-	-	-	-	-	-
	Tcr_647748	yes	no	K-rich T-rich	RS-rich	-	-	-	-	-	-	-
	Tcr_654638	no	yes	D-rich	DK-rich DL-rich DN-rich	-	-	-	-	-	-	-
	Tcr_675074	yes	yes	L-rich	GR-rich	-	-	-	-	-	-	-
	Tcr_696598	yes	yes	L-rich T-rich		-	-	-	-	-	-	-
	Tcr_714321	yes	no	GM-rich		-	-	-	-	-	-	-
* Low complexity region composed of one (1AA) or two (2AA) major amino acid(s).

## Sheet: Supp_Table_2
Supplementary Table S2. Amino acid sequences of SMPs and polypeptides detected by LC-MS/MS.
Protein ID	Transcrip ID	Score ASM2bl ASM3bl AIM2bl AIM3bl	# peptides ASM2bl ASM3bl AIM2bl AIM3bl	Peptide sequences observed by MS/MS	Protein sequence
Tcr_16185	TRINITY_DN182063_c1_g1_i1	60 62 65 64	1 1 2 1	RDYIMAGLIRE RVPYAVTVPQPVPVKI	MDVSSTVLLLILATLVSAQKDLKPLFPPPGGGKGHIPDHGHKQNFISIPPMTSIDVQGGLGGGLSGPGFGAIAGQQALAGNLVPMERITKHSRTTEHHFGGIDDKKHHPLVKGHIKPDIGTAGVAGPNIQPVIPQPQPQPVPRPQPIHHHTRVTVPVPYPVPRPVPIPITRTRTRTQPVPVPYPVRVPYAVTVPQPVPVKIPQPVQIQVPRPYPVHIPQPYPVQVGTGSTSIVGGGCGAGQSFIRGRCVYVGYNRYQGGYSTGYGIRDYIMAGLIRESLDIGFRDNDFNDLSMLYLLRQGGMGRYGRYGRNMIGRRGRGYGMGFGYGMGYGGFGGYGFGGYGFGGYGRGGFGGRGGFGGRGGYGGMGGGGEGGGEGGEGGSGGSGQEGYYWQDNDD*
Tcr_53656	TRINITY_DN160555_c0_g2_i1	218 311 2056 1313	4 7 47 31	KAGSMGSNTNLNQGMMGSSGSNNRL KALAAAVQRG KGMTGSMSSNIGLNRG KGSTSTTQSGAPSTVGIIRQ KSLVSPGSGVSLSDLRD RGMMGSLGSTTHMNQGMVGSSGGNFGGAVRPSMKG RGVAELLGTLDLEGNINTNMFIKA RLNQGLTGSISSASSSNQGMMGSMSNQGMTGIAGSRA RLVGSLMNNSGRG RMFVAFDINGVPNIRV RNGQVNFDMLAQRL RQLQAGYLSPKD	GFGSVLSDIDGFGMNGNGLGGTAFDVFRIIAELSSGELSQLDLHAIAHAFGAIDRNGQVNFDMLAQRLVGSLMNNSGRGNMAALRGVAELLGTLDLEGNINTNMFIKALAAAVQRGVQYKAGSMGSNTNLNQGMMGSSGSNNRLNQGLTGSISSASSSNQGMMGSMSNQGMTGIAGSRAGLNKGMTGSMSSNIGLNRGMMGSLGSTTHMNQGMVGSSGGNFGGAVRPSMKGSTSTTQSGAPSTVGIIRQLQAGYLSPKDLDRLSRMFVAFDINGVPNIRVLADQMMKSLVSPGSGVSLSDLRDLARSFNAFDINGNINIDIFLKGLMSALSQLLPNG
Tcr_63362	TRINITY_DN186077_c0_g1_i1	86 223 119 37	2 6 2 1	KCQNQPTGTQYKG KYDREELTGTDGNSETQIGVSGPVRQ REELTGTDGNSETQIGVSGPVRQ RFNNVGNINTIVIKI RFSYTYLERPDMSQPGMQKQ	MKYLLSLAVSLAVFQFSIGDDRCWEKEYHPHPTECDKYLQCIYTAEGVPEIQEKPCPFSTFWNSENLACEVPENTTCPNDKCQNQPTGTQYKGEGNCRGYWQCAGGKSVPMCCPQGQYYNETAGCVDNDEMNDCLVNCLDDVSMLQNKTTADNETVPEPCEFTAVPNNPSVYALYVPGRAEPIYMPCAVGTAFNQETCRCSDEIPVQVPKECKREVYLPFDQDEKDQSGKNIHIRQEHVEFQDGKAYFNGKDSRLTIPRFNNVGNINTIVIKISYTSNNTSQSVARAILSNGYKCSTSPTVLLSEDDTNVYFGVGTEDVRFSYTYLERPDMSQPGMQKQIVYKYDREELTGTDGNSETQIGVSGPVRQTQCPFTVGLSDGLAPFQGTIDELEIYLCDPS…
Tcr_83017	TRINITY_DN165408_c1_g1_i1	280 305 1408 1422	5 6 32 29	RDFVDGGFDDLGFLGGRR RFGPFGEATSIAVAGARG RGIGVGAFAGAGGGFGGFLPFPKF RRPFKPFYYPRK	MKVLLLFSALIAVGSALYTYGDYDGGFDNGFGGPGDGIGGIHIDRDFVDGGFDDLGFLGGRRSFRPRFSSLGRGFFGPGRFGPFGEATSIAVAGARGIGVGAFAGAGGGFGGFLPFPKFPFRRPFKPFYYPRKY*
Tcr_292514	TRINITY_DN252988_c185_g7_i1	0 0 77 0	0 0 3 0	RAATENLRPGQRQ RMGNNIYSENMARA RNLNNMGQNLARM	MSLARIGIVAVLFLCTYNTNAQFPGFMDGFMQGMSSMVRNLNNMGQNLARMGNNIYSENMARARAATENLRPGQRQFFDDGNVRGYAYRSPDGGFTSYTFSSGGPGSHGYMY
Tcr_311651	TRINITY_DN250725_c1_g4_i1	0 0 73 67	0 0 2 1	RFTGGSPYEVSFQRS RVLTTTGTENTKY	MKVFLLLLLGLASIVKQTIAYSCQRWTYPVSCHQRWTLVYAHTGNGTGVYGRKEELIHASLTGAEIRILVPTWGPDGYLTSVQNTQTIENNVCAQALFHVSKQAYDTFQPVPYFWFVNFCSTGRVHMARYFIGNHVSAGINADSIEIQWYIKKSPVSIYSHTQDGTIIAGSVDNVVYATESGADIRIVDRSLGYGVRMDNLEVSYDRSLVAGQSLWHISERKNDRNLEFQGDDYWWFSVWSTDGNVDISRWNVGEHIKRGNSSMKQSMDWYADTCWQMAFKHDADGNLEDGSLELLRLAVETGHRIKVLVDGAITVQPDQVNTRNGHVNAQILSLVSKQDIKRFTDNVFWDWRVLTTTGTENTKYFNVGEYFSRGTTLKKKPMTWFIDTRTWNRVLVNS…
Tcr_325918	TRINITY_DN219638_c0_g1_i1	997 1174 177 87	47 52 5 4	GPPPPSFR KAGPPPSSMTRL KAGPRPPQQPVPQSQGSAPIPGARS KAVQPAPVAPGNPPPQATNYGPALPPTRT KGNKPPVLPPTKT KNPNPQPPVGSNQMSPKQ KNPPGVPPTQTKA KQPEPQPVPAFTPLGEMGQPAPPPAPVVSYNPAPAPAPIPAPAPARA KSSGSIPPGPGAPPSGPKPAAPIVPPKG RAPAPAPAPAPALASGPVNTGPAPLPPTRT RAPAPAPAPAPALASGPVNTGPAPLPPTRTKS RGTQNGQPGSPPYRV RIPASPAGSPPAAVAPSLNNKL RISHPAPLERPPTRL RKQPEPQPVPAFTPLGEMGQPAPPPAPVVSYNPAPAPAPIPAPAPARA RSQAIDPAIPMSPNRA	MRVLIPLLSILTVTWAQRPSFTPLGQRGTQNGQPGSPPYRVQHPEVLTRKQPEPQPVPAFTPLGEMGQPAPPPAPVVSYNPAPAPAPIPAPAPARAPAPAPAPAPALASGPVNTGPAPLPPTRTKSGSRPARLRSPPVPGRIPASPAGSPPAAVAPSLNNKLAASPGPLPSQLPVGQPQPGKPGPSLTQSVPPSFDAPTLPPIPTKAGPRPPQQPVPQSQGSAPIPGARSQAIDPAIPMSPNRALPNKAVQPAPVAPGNPPPQATNYGPALPPTRTKSGAPPAKTSIISPGAGVPPAGALKPVGGNPGAATVPQMGPNASPAVQPSPMVPAGNSPVAPAPMAKNPPGVPPTQTKAGPPPSSMTRLQPINKLAPSASSSGGKTSAPVGNPTGNRPPVPRP…
Tcr_356908	TRINITY_DN252053_c0_g1_i1	29 126 65 36	1 4 1 1	KRPHNSDLRK KYEEVIAGHGVIVRR RFSNADVGERL RGVGYNEHITRC RKYEEVIAGHGVIVRR	MFIFGIMLIILVFSFLGCNIVSSDSEENQVDYIVTGNDVVPCYTVAVPGYPDYFVQTGGVTWSLHRCTENSVFNQYACGCVFQNIAIEPLKRIVPFVPEVKTTPDTTTTTSTSTATWTEMATKPPTEATTVKITTPSTTTTTTTTFAQTGPICTKRPHNSDLRKYEEVIAGHGVIVRRCPAGTIFSPTGCDCEIDTRPKRKRGVCDGCKFDRGVGYNEHITRCDKYIICYPDAKNQSNLIGVERQCDVGEYWDQDLMTCISSVDAYCENDPCSHDSTLQMYPYDGNCRAYWTCKYGISIGQCCPVGQSFKYGVGCIRNTSCYVSCTHTSRRLAKCDKKEIPGNPEQFQQMVVGHGYVTLHCAAGTIFNESLCECETDTRQQQELVCKKEVDMDFEKDVT…
Tcr_366778	TRINITY_DN248094_c1_g1_i2	195 112 183 188	7 4 7 6	KIPQFVQHMIPAIPQAASKY KQTTSASVVLPKI KTQHSVPMLMSQSSISDPFMPNKQ RAVGQEDPLMYLSRE RVLDVEQEPESRQ	MWASVLVLGLIFCSCSELYGFSLGLGSYREAQQSYYEVLTHCEREGGECIEVDFNRPNQAESKDLEATAPPPTVPPTSRAPPPPTKPLSNIIPIPDPFVPFVPNSQPPILPQQAIGSPPLPPTPQFVPKLQPQILPTNIPNMLPPALPNSVPQTAPNKTQHSVPMLMSQSSISDPFMPNKQSIFLPPKQTTSASVVLPKIPQFVQHMIPAIPQAASKYIPNFIKPVVQNFLQPKSQNTIKKTFVPPPMAPINPQAPAAPNFAPPGASQNTQTFASNPKPPKPQFKKYVSQRAFKKANAMPKMVPPSIPPIAQKMMRKYAPSTTALGSPNSPIVVLPAGPNMVPKGSLPLAAQAGRQSLPQAVLPHGPTYEPLTGNEIFSGKGNRLVLPAVQQPVPQTPK…
Tcr_393634	TRINITY_DN232224_c0_g1_i1	511 495 400 363	19 21 15 13	KDIPDGRRF KGKRPGDNPDIGLPSGKD KRPGDNPDIGLPSGKD RAAPVPPARAPAAAAPAPAPAGYRK RAPAAAAPAPAPAGYRK RAPAAAAPAPAPAGYRKA RFAPPAAPRA RRFAPPAAPRA RVAPPAPLAPKN	MRGIAVFAVLLLAVAANAQGPPTRTKKGKRPGDNPDIGLPSGKDIPDGRRFAPPAAPRAAPVPPARAPAAAAPAPAPAGYRKALPPAAARPPVLPPAAGRPAGGIPPTRTRKGKRPAGRMGPAYRVAPPAPLAPKNPPMFGNPWAFAPAPAAPVAPAVSCEASCGYFWAPVCSVYGNTYDNDCRLGCSGEPYACEGQCPCEEPKPAPAAASPMLGLFGSSSCGCGYHYDPVCTDDGDEVMNECLALCDGKTIACSSHCPC*
Tcr_402398	TRINITY_DN230191_c1_g1_i1	467 844 998 1082	12 21 28 30	KFSISGLGLPNWKY KFSISGLGLPNWKYNAKT KWQLSGAGSSGGKF KWQLSGAGSSGGKFSISGLGLPNWKY KYNANTGKWQLSGAGSSGGKF RGLSLKYNANTGKW RGSSGQFTGLGANWKY RGSSGQFTGLGANWKYNTRN RNGQWEYVGSGASGSGGRG	AGAGAGAWAGAGAAGAAGTSGAAGTSGAALAGGASGEGYGYGQGFTSGSWNLGLGWNGNAAGGSGIGGEAWKTGQTGQGSWTGAGQSGSSGWSYGGSQFGGTSGSQFGGSTGSQFGGASGSLFGGASGGLFGGSSGGISGMFGGGSSSGQSGWVQNTTTGEWQYIGSSTRSSGSQFTGSGFGAGNFIYNSTTGQWQFVGSGAGGSGGQFSGSGLGFGNWKYNATTGQWQLSGSGTGASGSQFPGSGLGLGNWQYDATTGQWQLAGSGARGSSGQFTGLGANWKYNTRNGQWEYVGSGASGSGGRGLSLKYNANTGKWQLSGAGSSGGKFSISGLGLPNWKYNAKT
Tcr_425966	TRINITY_DN222252_c7_g1_i1	83 49 39 70	3 1 1 1	KLGGNTGQQQLPGYSTFGGKPGPSSSQSNPFSSLGIPGAGRR RGGFGGIMRM RICEMNSWTQYKM	MLKFFILAMVLTVTTAQMLSGLSAMLGSLTKLGGNTGQQQLPGYSTFGGKPGPSSSQSNPFSSLGIPGAGRRGGFGGIMRMMGGRVGPGMQKLMQMRITRMLCKEAEGRKLPCFQSPRICEMNSWTQYKMPGLLECSPLGVGCCFKNLHMMHVFNK*
Tcr_428448	TRINITY_DN251076_c3_g3_i3	0 0 206 190	0 0 3 3	RITGGLPSLDLMDNIKN RVSGDLSGAEVMDELRN	MTETNLESLEFDSERGESNIMDKLSDVNSFDAMEMPDTETTHFDFKDTIDNIGDKSGDVSSPLSGMEAPEMSFDLPSFSFKDRLEAVRDSLPKVDLDLSKPELGDAVESTVDRVSGDLSGAEVMDELRNIGGSFMNLDTDLPKFNIAGKLENTAERITGGLPSLDLMDNIKNTVGSFDSTEEPEIGETFERSEEAVKDIDIGQDFNFGTGAITHTFSRVDDHISDFASVSFSDRPAPDFSTPEFNLDSSVFSDSGFESSRFTDFSPESAFES*
Tcr_438950	TRINITY_DN244789_c0_g3_i1	31 49 93 130	1 2 3 2	RILPDGSIVDYGISFSGINPRN RRPQTSPVSRA RWQDYTVFLETKPRL	MTGFLFMNIAFKMNIVWILFGIITFSGTLPFCEAQISQLSSNQNDLYGGTYIENAWSADSLASAANKPVPTWQRVQQHVLNPNMLGSFQQNLPSNDIIGQRSKSLSPTVFPETRTTSQGMGPFDSNIRVEATMYKTEPATPTTAVYDRLLVGVTRDRQNRVTARYKLDKEPGLVEPRPTVSRFQKNPPSRYRILPDGSIVDYGISFSGINPRNIPSTRDVRPTVAQPAPPSSTHVTRIDTMTVKSGRFSTKPMTTSRSRPSAAPKISQTVKPAVKSVDSIQPSKIWTRPTGSSAVALPFIQRRPQTSPVSRARKRPADDGVSRNGGVVVDDPRWQFEPKSDTRTRYYTPSRTQSIRMTPTTTTTTTTTTTPAPTTIKTTTTTKQTPWNGPGAVNITYGD…
Tcr_453318	TRINITY_DN247271_c3_g7_i2	0 0 141 139	0 0 3 2	RLYDELGPDIATSGLFKV RQPYVQYGGILTFRL RSAVSPFTFISSAVFPSYSETRY	MAFLPRISGLLLVALTISYHASVNGDQSGSEISTLDSLSVSEIQRMLKSSIEQNKILEMQNRRLKMIWTGIESMCSAMSMEKCDCPSPVPRTSTTDSMKLQKLTSVINVSSPTEREYHESTKPKTTPMLPAPPALKVVSIESEGLNNGSVIVHIAYTAPNDHTTDWIKLYKSGATTRTSGTRSAVSPFTFISSAVFPSYSETRYALFRLYSNERSASLKLNLTEISKKGKQMVPYIKTDQLDLNDFYVAPQDGDLNITVNIKDDPRDGLILRDSELFFTGLNTTSEPPRVFEIIDFNSDGLGLTGSKHKNDTTTFVITLRQPYVQYGGILTFRLPKDVGGYVEDYFAGNLVNILNPNTQELIPYGNLGIYRLPSRTLISEPAKSILCAAMGNPRPEVYI…
Tcr_459507	TRINITY_DN253411_c2_g2_i3	1337 1465 1822 1410	44 52 53 42	KAAADAAAAAAAAAKA KAAAKPVPTSVSLTEKG KAAAKPVPTSVSLTEKGPTSISAASSNSNKS KGNSGRPSDIPKA KGPNPQPPKV KGPTSISAASSNSNKS KKAAAKPVPTSVSLTEKG KKMPVSKPPQQAAVKV KKPQGADKLTQLHKL KLLEGISPSQLQTLVDLIKA KMPVSKPPQQAAVKV KRDFMTDFIQNRR KSPVSYETIPSQNSAKPAFMKI KVWSPLGNLGSNINEILKF KVYNPVMDMSDKV RAPTENKAAYAAAKV RAVQDIHMART RDFMTDFIQNRR REFRSQMQSSRS RGLNVHGLVRH RGPPGPPGPGGPGGPGMRG RGPPGPPGPGGPGGPGMRGGPDLSNPQIARL RHAFYEIQRI R…	ETMNKVILIVFSGLLAVQLVSAQSHTTWAAAQVPGLGRMTPPTTDYPEYMLHMAVGEIMRAPTENKAAYAAAKVYNPVMDMSDKVQQALEDRVLQLRHPPGTPYYRRKLDFDVMQLVIGAYYKTLNISAPQQLGSFYGPPPANHWAGASQPVGPPARQPGPLPPAGPPAGPAMGPPTSIRRGFRPRAQGIYSPFEPTPWELDRAVQDIHMARTEKQAVKAAAGVHRIGLDLADIVVNALEEKIARLRRPNWTGFRPPPIPRGLNVHGLVRHAFYEIQRIAQAKAAADAAAAAAAAAKAKKTPPPPTPRAGSKIPTTLPPTPPPKPYKKPRQPSKPNPPPSPKKTKPPKRDFMTDFIQNRRKQRQPPPAPKLFKQAQITRPPFVQPVRRQTLNPFPTQPS…
Tcr_467133	TRINITY_DN255396_c0_g2_i1	89 58 0 0	2 1 0 0	KGPAYEQNPTIKI KKGPLTYSQLQQRQ	QETFINCADIRIKGWNIVPTTAQLTTTTTTTTPPPLTTTTELPSTNQQPKTTRTTTTVNSSPTKQQYRSTSIYYTNTASRKTDKDETRQVFTPAWTQSGHRSTDSAPKTPLDLHYQNSKSKQKSLEDPKRNKPRGPPPRPPPTPHPFIPRPPKLSPEHIKAANKGAKLHIHTSADKTAYIHVHSNPENRGQTAVPTWKPKTSPAPAMNNFYRENRHQASHVHGADHHGASIQHNLRSNPRGAKYDRNRWARPSMPTTPIPESMMNEYSVTASPKYTFRPVQGKDNSRPASWPNRNHRRTDTLGSHGHPSNPRHKGIQTGSRNTRMQHRDHNIRNMPRNTRNNLWYVPTTTPKPKRSDLRAPRRKDNQYSRYDMSYVPGLTKSPDIKKKFKPLSKTFFET…
Tcr_526755	TRINITY_DN247083_c10_g1_i1	33 46 136 0	1 1 3 0	RLFSPFLQRQ RMLGTQPTSGSSSGANMANALSLARR	MYKYILLACLLVMAVGVMVEAQGMTGMQSVPIVPQGMQSGQSQMSSAVRMLGTQPTSGSSSGANMANALSLARRMRLFSPFLQRQLLLSNLYGIDLNDLLLMQYFDFGLF*
Tcr_529389	TRINITY_DN241364_c27_g1_i1	50 57 42 37	2 2 1 1	RANVQTQTLRT RQAIRPNVQKG RTKPPVGPGLTGSLQTTRQ	PGMGVNGPGMSMSGPGMGVNGPGMSMSGPGMGVNGPGMSMNGPGMAMAGPGLPMKAAGLSNKGQVPAMKGQRIRGKSPISWQQLGKPSGRPRANVQTQTLRTKPPVGPGLTGSLQTTRQAIRPNVQKGARAKSVREQQIMQKIHDLRAKLVQLQAQTVNGKNPKLLGVQNQINGLVKLKKKVAKRPKNPHRIEVITRAPTQLRKGTMPARHRNNGPRYINQQPPAASGFGMLGLSGPGNNHVAQVNIAPTTMPQPFDPSMGTAATSGTTKAPQLGDVRFMNGHKYVYTDADGFDTFQWIKQAPAQAANPNQAQEGHGQGQGQGQGQGQGQGQGHA*
Tcr_531040	TRINITY_DN255012_c3_g1_i2	85 118 66 0	5 6 1 0	KFGLLQSNKG KLAYGLTFGKE KQSGTPSTEVIRG RNPAPAGQSVNNVPYRPIITGSIFGGNKI RQQAQSLLPGATNVKL RRPSDIPFRI RSLAITLAQQTSTTNQRPVPVVNTRT RVAQQIVGPNLSGEGRS	MNFQQIVLFLFFFVIIAVNTARSQQVGGVRRERPKDLPISSTKKGKRPQRIPFRANNPFQSRWGPPRPPSPPSPPRNPFDFKYFERRKEPFIPVELHPPILERPKPENAARNRPRSRPAERPKRKRRPTTTIPTTEFQTTEIVTTLPPATEPPTTKAPVQTTAKQAPVVKTTPTKLAPSTSAPKVNNVQTSNKNPPVGPKVTSTVAASNLVRNPAPAGQSVNNVPYRPIITGSIFGGNKIPRPPPLPAKYDRQSNNVVPLPTKQIPPKKLTNTIQTQAPEPMVRYQSKPFTKPRNLFKAQKGQSVFRRPSDIPFRIKPQLISYLSTGQMNQRSQPSSPEIFSQGNKSPSVSIGNSQSKARKTVPQSQSFAIKPPAPANSVQIAQKNGISYSVTFTNPSG…
Tcr_564223	TRINITY_DN244158_c3_g2_i2	0 0 0 28	0 0 0 2	KHPAIMYSKS RTDEGWFQIIDKPKPRR	MTRVLCLWITVGLFGLSLSAYNEDEWEPVFRIYSSDGWNSYDDYLSQERTARDGDEDDSQFRSWKLDKWNYNKIQKVRVEIFDDGDQVADFEFDASMKNSTNFFSAAALKRSSFSDLPASTGGAVFAGDDFSFDGDGNYRHWTVSSRHVSDCRTDEGWFQIIDKPKPRRHMCICAYENVEKHPAIMYSKSKRKTKWSDPRNVGYADMMQISISYIPFPTPEPAPVTPDPMQQYHLHQQYLELQRQQLHQQQQQQPSISQNNVWLELRKRK*
Tcr_575573	TRINITY_DN241906_c36_g2_i2	255 332 364 217	6 10 7 5	KLQSYLDNALIPTVSALKS KNLYADACLVKA KSEPGLGGWDIINEFEGQLKV KSFNDPQKG RADPQAQVTAGAWSPYTTTNEFGGKN RESVYQSTIQQVQQAGGNSIRI RFINYQADAIRR RFINYQADAIRRA	MNLKLLTILMLVFPAHAQNDNKLHIDTDGAHFTLDGDRVFLSGINQAWVAYCYDFGDSQYQYRESVYQSTIQQVQQAGGNSIRIWVHCEGETSPSFDINGYVDGTDKDNTFISDLRQYIRYAAEHDILVFITLWNAAVKQNFHYRIDGLIKDTNKLQSYLDNALIPTVSALKSEPGLGGWDIINEFEGQLKVNVVSQEPCFDTTYLGNSGAGWAGNLYTAQEWLRFINYQADAIRRADPQAQVTAGAWSPYTTTNEFGGKNLYADACLVKAGGKTMGKLTFYSIHSYDWNGVYAVNMPFNHNETDYNLDKPLVIAEFNQQRGGGMTSAEQYQFLYNHGYAGAWAWSYSEGNWNTMSAGMSSIKSFNDPQKGGKVDFSL*
Tcr_588947	TRINITY_DN252192_c0_g11_i1|m.588947	28 0 231 0	1 0 9 0	RFALNVALRI RGVVVNSAHRG RIMDGFPQYRN RMPERPEAAVMAFGPPSPMQANRA RNGQYDTFANLHRG RVYLAMVEEALRR	MILYAVVSFFLLFNGYHVTSQNDGLDLPRELYECTQLLSKDLSQSYQNETSSNGASDIDIQTICLSQFVWKFGNVDWTKFNITEGDKRMITSLMHSVVTEHSRVKRRAGPSKYARIWPSTGFRIRREYRRLPDRERFALNVALRIMKRNGQYDTFANLHRGVVVNSAHRGPNFFGWHRVYLAMVEEALRRIDRRLSLPYWDCTMDFDMENPVNSIIWSAPFLGNGDGAVTEGPFAEWETPVGPLTRNIAGRSRLISKEAVARILTRCRTREISDPTAEREFNLEFVHGGPHVWVGGQMSGLNTAAHDPVFFLHHAFIDYIWELFRIRQARRCGINPATDYPEGVELHESDRIMDGFPQYRNIDGYRAYWTIFWYRYERSPTCNRFRPFCGSPYLTCDIR…
Tcr_589629	TRINITY_DN252160_c1_g1_i4	28 102 632 708	1 1 10 12	KEPGIVSVPAVEGWNDVTLIYDGKT KGKPGPGFQDRS KMTSEGGVDLASLGLGGAEGANIIRQ KSSVNLSGSIERR RGSVTGGSFGGMSSSSTGGKV RQDGEIIGLNIPKQ RQTVAGGGSGMAGGEFTQLGKV	SGEFGQQSSGGASGQGSSSGTVVQATGGGSFGQSSGSSTFGQASGSGQEASSGTFGRASGSGTFGQAASSGTFGQASSSGTFGQEASSGTFGRASGSGTFGQAASSGTFGQASGSGTFGQASGSGTFGQAASSGAFGQASGSGTFGRASGSGTLGQGLTGGQIGQGSSREINMITQTLKGKPGPGFQDRSVPRGAQAKGVKVERQDGEIIGLNIPKQGFISGATVIGKGEEAVRVTKTEPRIRITDIVQEVNPVSFEASSMTGGSGFTASGGSGGMFASGSGSGVSGMSGMSGMSGGSSGSSQFVSRQTVAGGGSGMAGGEFTQLGKVVGSGGGVKRIVDTHVKRIPGGAVKMTSEGGVDLASLGLGGAEGANIIRQTVRVDPSSAGQFIDANTLNRGS…
Tcr_595442	TRINITY_DN243453_c1_g6_i3	0 0 113 48	0 0 2 2	KMAAELVQLLKT KQQPIVGQPMLPLPTFGRS RYNPTMDPKM	MMEFGIVTRFSLFISICYIGPSAGQLQGPGVMKTNPLLPGRQFGMPKKDIGADMKGLYALLAGENFLPGSGQQNKLGTGNQPPSIPISADPQLLSLPAVGQPISQQPSSETIQLQPGIGLPMQQKVASGPLQNQPGEEQVLQQQPTVGQPNQQQPPVGLPMQQEAGEEQPVQQQSASGQPMQQQPAAGQPVQQEAGEEQAMPRPTMGQTMKQQPIVGQPMLPLPTFGRSARPSAFPMGQLPGMSLLVPQLSLENQIEHMLLSQLLSSQNPQPSGTQGGRALGQGKMASPSKMTQQSMLLRYNPTMDPKMAAELVQLLKTMVALQII*
Tcr_597367	TRINITY_DN248626_c100_g1_i2	194 218 163 165	7 9 6 5	KAIQSSGNNPMMVAAMMKS KAVSNPEMKI KCPLDASQRK KKGPPKPPPKK KLTSVQMVPGKG KQASLWHLVSMNKK KSGLIANLNPLLKM KSLNNPPQEFVAVLNKM RCPIAVCESPKM RKMLDMMKM RYLGNSGTGIGPAKQ	MFVSLTVFILLGLTLQQGQCQFGMRGGGMPGNMGMLSMLGIGGMEPADLFPMMAMAGATGSGGGSSSAGGGLDPTTLMLLSQSGGGLGGGLGEMLPILMLSQSMNQNQQQATGPTLNPMAAELLRYLGNSGTGIGPAKQASLWHLVSMNKKTGEIFKAVSNPEMKIKLEKSGLIANLNPLLKMSVCPRVMPIRCPIAVCESPKMLHTPESFYICRGCPKCPLDASQRKMLDMMKMMNPGATPHEVNEMASHLSMIKAIQSSGNNPMMVAAMMKSMKSSQMKRKMRKQMKEKKKAGKMKAGKLTSVQMVPGKGVQMMPGQPPMMPPNNPGMLPGQAMQMVPGQMMTTQQRMTVIPNPQMQMIPGQQMMPGQQMIPGQQLIPGQQIQMVPGQPMQMMPVQP…
Tcr_618259	TRINITY_DN247825_c0_g3_i6	0 33 99 95	0 1 1 3	RFGGFNPSFGFGGFRS RGGFGGGIGGGIGGSGGIGGIGGIGRG RGIGGIGGLGGIGGRG	PYAPGFASSAPFSGSFASFSPVRSFHIPPKKFPLPFGFGSGFRSRGFGFRSRSPRLFRRRIRFGRFGGFNPSFGFGGFRSPGFGSRFADFGGFGRPSLFSRGGFGGGIGGGIGGSGGIGGIGGIGRGIGGIGGLGGIGGRGIGGGVGGIGGVGRGFGGFGGEDFDGFGDGGFGGAGFGGLGGSVGGFPGRFGAGRGFIGGSRFTPRGYSGEFFDDDFGGGRRFSRRRFSRRRSSRRRFSYGYDDDDD*
Tcr_647748	TRINITY_DN254985_c6_g5_i5	178 222 188 98	6 7 9 3	KAADVQPFQKPMEKI KAGILAPLSNSILFVPGGKT KALTDTLLVMLKT KANSELAPDVVDFIQAFKK KENNVIIKPSTQNTGLNLNILGKR KIGTISSQRR RRPIYNQYIERPSKI RVPELADMKL	MNKVILIVFSGLLAVQLVSAQSHTTWAAAQVPGLEGVPVSLLAVPGNSPGLRVMYNALKTDKRILDLLKAGILAPLSNSILFVPGGKTMLQTTKTTVVETMTSESALQDKKSSDVENVKTNAPKENNVIIKPSTQNTGLNLNILGKRLKRVPELADMKLDIAVETNDLPVKKVKIPKRKKSISRKRSRNRVSKRRQSSRKMRPVTRPFKAADVQPFQKPMEKIGTISSQRRPIYNQYIERPSKIVRTDIVQEASVPRVVNVALDYDSKALTDTLLVMLKTMHMIQKYIKDSLTTTTTTTTPSTTTTPTTTTTTKTTTTTRPTTTLPYYRILSTVPTTTPTTTTPSPITEATTTEFYMTDMTTTDFETTTEDYALVDSSANNKANSELAPDVVDFIQAFK…
Tcr_652688	TRINITY_DN245637_c0_g7_i1	0 0 97 131	0 0 4 3	RSSFDDIPDAFSNYRF RTARDGDEDDSQFRS	MKTLVLSLVLFSALCGVQSGILGVNQVNKLHDDDEWEPVYRIYSGDDWNSHDDYLSQERTARDGDEDDSQFRSWKMEKWDDYKISKVKVEIFDDGDEVAEFEFDGSLQNATSFFNPTSLRRSSFDDIPDAFSNYRFRKEDFSFDGDDDESRHWTVNSRHVGDCLNDEGWFQVIDKPKPGRDRC
Tcr_654638	TRINITY_DN254102_c1_g1_i1	0 0 97 105	0 0 2 1	RGDALTGQSMGGQAGTKT RNDVESGFNLQDAVLKA	MSKHFDNMTYNPRQLPRNDVESGFNLQDAVLKANARTKKWLTYSVVFGSLAVLAITGIMTGLYLSGNLSKDEQELPKVNAQNGGRGDALTGQSMGGQAGTKTLDGNVNSLGGIIPTTVPPPTVDPTILLAASGDDVLENVQDTVSDVVDTAADVRENTFDTITDATENAMDALQGDGPINPLETLNDFIEERVEAAEDLFENIQESVENRQENLQESIENAAEALEESLENISDNIDDILENDRDRDDVLDKDNEADDLLEDLLDDKDDTDKNDDDNDDDKDDKNDDDNDDDDDKDNDDDDDDDDDDDDDDDKNDDDDDDDGDDNDDDDDNDDGKD
Tcr_675074	TRINITY_DN238191_c0_g1_i1	0 0 286 166	0 0 6 3	RQVVEEPAGGAGGRRG RTLSLLGVLDGADVPDAQGAQGRG	MKTTFPAKLALCLTLFPTVFAQFFGATGRFHPLYAGQNNAMSDMLAVLALGGLESNDLLLLNLLYGNGMRMGPAPVRQQQQHFQRTLSLLGVLDGADVPDAQGAQGRGGRRRGGAKKPRGGGGGRQVVEEPAGGAGGRRGKRGKKRRGGAAAQ*
Tcr_684094	TRINITY_DN256058_c0_g2_i1	135 173 701 734	6 8 27 26	KDVFVYIRF KDVPVAQETACPLRE KFGNGQFRA KGWAEDSRV KSLFYQYGRPFAAKK KYVMPSVEVIRI RACIGNFVMKR RAEVDGLVAELQVPGTPVARR RAPPLYTGPNDIVFSKY RECNNPLPQFGGRA RFCESPPPRN RGDGTAHFDGSAAINSNIFSNAEWGKD RGHQQFVRE RIGNEAFGGFHGVLDEVRI RIPETPSDDEDDEGKG RLPPENFGSIYPRS RNNPLLVRR RRLPPENFGSIYPRS RTPPPFHLYPSLKG RVCDNPAPSDDGRKC	MESVCRILEVYLFLICFTISVNAHILNINTPPVIPPHLYRAPPLYTGPNDIVFSKYFPARGSLRPLVTGNSHYVNVAKYGGYPPTPARPPGYLNLPPRTVSRNNPLLVRRLPPENFGSIYPRSITPVVQTSKYVMPSVEVIRIPETPSDDEDDEGKGLEQDIAVGIVSEDTMIGGAQISHPINIKQRLLRTPPPFHLYPSLKGIKIEMIPSDIIFVIYTSQNLGHTHPTGKAMWHSGLVNFINDFVHTSLMGPEKTRIGAVVIGHFGVEGLIPMLAKPVHLLQSLTHLQSSFRGQCSDKGLLVAKSLFYQYGRPFAAKKIVLITDATPGCSFVTMPGTLFVRECGIDIIHVKFGAILKGFINKVPRDIPGFWMVPINGEVEKFIPPIADRILRRPLDGG…
Tcr_684124	TRINITY_DN256066_c2_g1_i1	45 108 1423 1166	2 3 35 34	KAAFLQMLNQIQTMAGPLSGQQKG KANSYDQILNLLPRL KAQGTDIVAVGVGNNVNLKE KELMHGLLQPSGSMDTATGMRK KGGSSQMSWQWSNKG KIMIVITDGSSENPAETINQAQMAKA KINVGITNVQRT KIQAMQGQGQGQGQTGQSGKV KIVLTGLARS KKIQAMQGQGQGQGQTGQSGKV KLIVLLTDGRS KLQQQMMANVDLRN KSINPDNTLLQANMAKA KVIIVVTDGKS KVSWQYSSTGSGGSGGGSMKV KYIPGSNINAWSSEKT RALQNTVNLMRN RDTSEAASQLKA RFAGTDWGPTLVIKF RFDTQTQQWIRI RFGTDTALGIERA RFGTDTALGIQRA RGDLIGITPFKT RIIAVGVGNN…	MENRNKMFLFSLLLSTTLFNGVMSQAVDCANPADIMFLLDGSDSIDDREWDQARSFVARMIAALDISPSTINVGMTVYSSSIAGHHSVYPFKYKIVLTGLARSLQHPTGIATNTALGIMKVRDTFRQQPPSRRDAPKIMIVITDGSSENPAETINQAQMAKAEGIRIIAVGVGNNVFVEELQQIASNQRKYYQAADFTALQGIEADIRNMICRVIVVTPAPVVTFVPPTPPREIPIQGDRICNVPGDIVFVIDGSDSISDADYIRLKNFVANLIGNFEIGTDAIHVGMLVYSTLVGDTVGLFPPKQKLILQALARNLKHPRFGTDTALGIERARDMIRQQGRPYAPEIIVVITDGRSSNPRNTIIQANLAKASGITIIAIGVGTAIFSEELNQIASGPS…
Tcr_684209	TRINITY_DN256022_c0_g1_i1	172 327 394 297	5 11 15 10	KIQEQTPANDFTPLGKV KLGEVMGVIGPAKA KQTWVPASPIIQQTQVIVGDQTMQTQKL KQVPMLQAVPVVPQIIPRQ KSAQAWQFLPNQIVPKQ KSGVNPLIVNSADMTLIIPAVERT KSSTVQMIDQTGKA KSSTVQSTDQQAEAKL KTQEYLSPTRG RAYLETQQSDPSALTATGYEVPATNTAESKV REFMLQQRM RGAAAPFELTDAQQIAIEQRI RGPGATPGRPGLGAGMGIGGGGRG RQILQQLQEELRK RQILQQLQEELRKQ RREFMLQQRM RTLGISLQPVEISPSGRA	MPGLGCPETGIIRSGKISGINVKCLCVLVLTFVLIQTPEVSARGRMADPAQRSSLWRKGFDSPKNDDDSGLNCGGPWVQHGINNGRCGVCGDRYDILPRENEPGGRFANGMIANTYSISDNVIPVSIVIKSYQGGYFEFRICPHNNVYKSVTQDCLDRHQLRVWDVDTKEPAYRYYPKSYGEQRLQVELPRGMTCTQCVLQWKWHTAKDWGRCADGTSALGCGPQEEFYNCADIAIEPATDYNVELNKADMPLPSEGPAPAIDSGKPTLNFEVGFKPYGQNLRQELSSPISFLPLDILSAGNVDPVIPKFDFFDPAVPTPSAEPTVATKETSTNTVDSASPTVEVTVDKTKQGAVVLEYNGNTKSSNNIEPNNLEQATDLKGYISIKPTQPGKTTINDK…
Tcr_696598	TRINITY_DN236812_c0_g2_i1	26 56 73 50	2 3 5 3	KLRRPTVEFRA KMDVATWSNEVVIYDHRS RRPTVEFRA RSCAIIVRM RYRPVYDYTPHTCPKM	MKLSVILLVLLLALTVDYATSQATGMAGGGQGMTTAMMMTTTAMAGEVEFEMEEIITTTPATTPKPKRRMKPRRKKGKGRRRGRPKNLKPKPTRKTAPKPARKPKQVKKTRPKKRRKTPPPTTQPTTRPTTVRTTLPPTTKPTTRRTKPTRPPTKPSTKSPIVAATEGYGASATYGVDTGYGRGRGTTPAPTVRYRPVYDYTPHTCPKMDVATWSNEVVIYDHRSCAIIVRMNRKLRRPTVEFRAPYW*
Tcr_713741	TRINITY_DN254282_c1_g1_i1	0 85 199 193	0 1 4 4	KFWTDAVVATDSSGFKS KLSVVNQGDVPELVRM RVPFVPHLLKR	MARNTNLSCVFLLVCLCITYILAIPPRNRNKQSRLKQPTCPVGWEVHRSRPGVCIWLSHASDSWMSAGNWCILFGGKLSVVNQGDVPELVRMIGAKKFRKEPVGKFWTDAVVATDSSGFKSMYSKRVPFVPHLLKRQLPRPYDPYFPFPVHSSPTYDKNCLAIDEVGRFLRESCNSDHQFICEKELFKKPSQPQNQVY*
Tcr_714321	TRINITY_DN244612_c7_g1_i2	29 0 82 95	1 0 2 2	KMGAGMGGGMGGRR RAISAQHNVLPKG	MNLKIRDFLVLVCFCMFGIESGLSFLAEIRDVMQNCARNGGFCINTIPPPPLRKNRQPGKKRRMGPRMGGKMGAGMGGGMGGRRGTRTRKGRRPKPSPRAISAQHNVLPKGAKPTNAGMAAVNTQTGFVPQQYMGYAPQAPGLTQFTGYAQQPAFPQNTGYAPQAPAFPQNTAYAQQQVPAFPQNTGYAPQAPVSWQTMGSPQQPQQQQQQQ
Tcr_714405	TRINITY_DN244640_c0_g1_i3	75 129 80 89	1 2 1 2	KILINANQGGYFEFRL KYATGAITQTYPAGQTTIGVKI	MSFFNIPWILVLVFVWNYFLCVDGNALLRPVSRGVKWTRSHHNPTSYNYMGVNCGGIGRFRRNDGQCGLCGDPYDGPRRHEFGGKYATGAITQTYPAGQTTIGVKILINANQGGYFEFRLCEANGKRETQACFDQHLLGIIEASAQGEIDRYYVERTGIIQLNLEIPVGLSCTQCILQWKYTTDNAWGRDALGRGCLGCGPQETFINCADIRIKGWNIVPTTAQLTTTRTTTTTPPPLTTTTELPTTNQQPKTTRTT
Tcr_824966	TRINITY_DN19749_c0_g1_i1	0 0 147 83	0 0 3 1	KWGAEWGTGRG RNTGLSQFGIGAGSSLFDLGAGSSLFGLGAGSSKF	SPADGCCRPFIYGGCGGNVNNYATWMECSKHCGFPNAGSNWWKWGAEWGTGRGNSSGGSQGTSGSRQKPYGQNDFMRDWFLWMLLMGGEGMEMEELASMVAASHMYNMTAGMSSQFGRNTGLSQFGIGAGSSLFDLGAGSSLFGLGAGSSKFGLD
